# Supplementary material for: Reducing Lung ATP Levels and Alleviating Asthmatic Airway Inflammation through Adeno-Associated Viral Vector-Mediated CD39 Expression
Source: Biomedicines. 2021 Jun 8;9(6):656. doi: 10.3390/biomedicines9060656 (PMC8228057; doi:10.3390/biomedicines9060656)
Supplement: Supplementary file 1 [file biomedicines-09-00656-s001.zip]

Archive with 1 entries (1 files):
- biomedicines-1249326-supplementary.pdf
